# Supplementary material for: Dual Specificity Phosphatase 4 Enhances Immunotherapy Response by Inhibiting TGF-β1 Secretion in Hepatocellular Carcinoma
Source: Cancers (Basel). 2026 Apr 19;18(8):1289. doi: 10.3390/cancers18081289 (PMC13115269; doi:10.3390/cancers18081289)
Supplement: Supplementary file 1 [file cancers-18-01289-s001.zip]

Archive with 2 entries (2 files):
- Supplementary Material.pdf
- File S1. Original western blots.pdf
